# Supplementary material for: Differentially expressed ncRNAs as key regulators in infection of human bronchial epithelial cells by the SARS-CoV-2 Delta variant
Source: Mol Ther Nucleic Acids. 2025 May 14;36(2):102559. doi: 10.1016/j.omtn.2025.102559 (PMC12162024; doi:10.1016/j.omtn.2025.102559)
Supplement: Data S1. Tables S6, S8, S12, S15, and S17 [file mmc2.xlsx]

## Sheet: Table S6
Table S6. Pathway enrichment for subclusters of upregulated microRNA targets.
	#category	term ID	term description	observed gene count	background gene count (whole genome)	strength	p-value (FDR corrected)
	GO Molecular Function	GO:0004972	NMDA glutamate receptor activity	2	7	2.97	0.008
	GO Molecular Function	GO:0022849	Glutamate-gated calcium ion channel activity	2	5	3.12	0.008
	GO Cellular Component	GO:0017146	NMDA selective glutamate receptor complex	2	9	2.86	0.0087
	GO Cellular Component	GO:0043005	Neuron projection	5	1391	1.07	0.0088
	GO Cellular Component	GO:0045202	Synapse	5	1350	1.08	0.0088
	GO Cellular Component	GO:0014069	Postsynaptic density	3	324	1.48	0.0339
	GO Cellular Component	GO:0070161	Anchoring junction	4	1325	1	0.0436
	GO Cellular Component	GO:0098839	Postsynaptic density membrane	2	91	1.86	0.0477
	KEGG	hsa04720	Long-term potentiation	2	63	2.02	0.0191
	KEGG	hsa05030	Cocaine addiction	2	49	2.13	0.0191
	KEGG	hsa05031	Amphetamine addiction	2	65	2	0.0191
	KEGG	hsa05033	Nicotine addiction	2	37	2.25	0.0191
	KEGG	hsa04713	Circadian entrainment	2	91	1.86	0.0219
	KEGG	hsa05322	Systemic lupus erythematosus	2	94	1.84	0.0219
	KEGG	hsa04724	Glutamatergic synapse	2	112	1.77	0.0235
	KEGG	hsa04728	Dopaminergic synapse	2	126	1.72	0.0259
	KEGG	hsa05017	Spinocerebellar ataxia	2	135	1.69	0.0264
	KEGG	hsa05034	Alcoholism	2	146	1.65	0.0277
	KEGG	hsa04015	Rap1 signaling pathway	2	201	1.51	0.0471
	KEGG	hsa04024	cAMP signaling pathway	2	207	1.5	0.0471
	KEGG	hsa04014	Ras signaling pathway	2	225	1.47	0.0497
	Reactome	HSA-438066	Unblocking of NMDA receptors, glutamate binding and activation	3	21	2.67	7.23e-05
	Reactome	HSA-9617324	Negative regulation of NMDA receptor-mediated neuronal transmission	3	21	2.67	7.23e-05
	Reactome	HSA-9620244	Long-term potentiation	3	23	2.63	7.23e-05
	Reactome	HSA-9609736	Assembly and cell surface presentation of NMDA receptors	3	43	2.36	0.00014
	Reactome	HSA-9022699	MECP2 regulates neuronal receptors and channels	2	16	2.61	0.0038
	Reactome	HSA-442982	Ras activation upon Ca2+ influx through NMDA receptor	2	20	2.52	0.0051
	Reactome	HSA-8849932	Synaptic adhesion-like molecules	2	21	2.5	0.0051
	Reactome	HSA-6794361	Neurexins and neuroligins	2	56	2.07	0.0223
	WikiPathways	WP4312	Rett syndrome causing genes	3	48	2.31	0.00025
	WikiPathways	WP4008	NO/cGMP/PKG mediated neuroprotection	2	46	2.15	0.0179
	WikiPathways	WP4222	Phosphodiesterases in neuronal function	2	54	2.08	0.0179
	WikiPathways	WP4539	Synaptic signaling pathways associated with autism spectrum disorder	2	50	2.12	0.0179
	WikiPathways	WP4698	Vitamin D-sensitive calcium signaling in depression	2	35	2.27	0.0179
	WikiPathways	WP4875	Disruption of postsynaptic signaling by CNV	2	33	2.3	0.0179
	UniProt Keywords	KW-0160	Chromosomal rearrangement	4	312	1.62	0.00064
	UniProt Keywords	KW-0770	Synapse	4	461	1.45	0.0015
	UniProt Keywords	KW-0887	Epilepsy	3	212	1.67	0.0056
	UniProt Keywords	KW-0965	Cell junction	4	809	1.21	0.0068
	UniProt Keywords	KW-1071	Ligand-gated ion channel	2	78	1.93	0.0325
	GO Cellular Component	GO:0045202	Synapse	4	1350	1.16	0.0455
	Reactome	HSA-9034864	Activated NTRK3 signals through RAS	2	8	3.09	0.0032
	Reactome	HSA-388844	Receptor-type tyrosine-protein phosphatases	2	20	2.69	0.006
	Reactome	HSA-9012999	RHO GTPase cycle	3	449	1.52	0.0269
	Reactome	HSA-9006934	Signaling by Receptor Tyrosine Kinases	3	521	1.45	0.0335
	Reactome	HSA-9013404	RAC2 GTPase cycle	2	87	2.05	0.0458
	Reactome	HSA-9013423	RAC3 GTPase cycle	2	93	2.02	0.0458
	GO Biological Process	GO:0000381	Regulation of alternative mRNA splicing, via spliceosome	3	61	2.51	0.00051
	GO Biological Process	GO:0008380	RNA splicing	3	370	1.73	0.0176
	GO Biological Process	GO:0006397	mRNA processing	3	455	1.64	0.028
	GO Molecular Function	GO:0005160	Transforming growth factor beta receptor binding	2	24	2.61	0.0495
	KEGG	hsa04137	Mitophagy - animal	2	64	2.19	0.0222
	Reactome	HSA-5689880	Ub-specific processing proteases	3	203	1.86	0.0102
	Reactome	HSA-2173788	Downregulation of TGF-beta receptor signaling	2	26	2.58	0.0132
	GO Cellular Component	GO:0016586	RSC-type complex	2	15	2.82	0.0086
	Reactome	HSA-3247509	Chromatin modifying enzymes	3	238	1.79	0.0164
	UniProt Keywords	KW-0103	Bromodomain	2	39	2.4	0.017
	GO Biological Process	GO:0003032	Detection of oxygen	2	5	3.42	0.0051
	UniProt Keywords	KW-0560	Oxidoreductase	3	570	1.54	0.0164

## Sheet: Table S8
Table S8. Pathway enrichment for subclusters of downregulated microRNA targets.
	#category	term ID	term description	observed gene count	background gene count (whole genome)	strength	p-value (FDR corrected)
	KEGG	hsa05163	Human cytomegalovirus infection	3	217	1.83	0.0018
	KEGG	hsa04152	AMPK signaling pathway	2	120	1.91	0.0202
	KEGG	hsa04211	Longevity regulating pathway	2	87	2.05	0.0202
	KEGG	hsa04380	Osteoclast differentiation	2	120	1.91	0.0202
	KEGG	hsa04668	TNF signaling pathway	2	111	1.95	0.0202
	KEGG	hsa04931	Insulin resistance	2	106	1.97	0.0202
	KEGG	hsa04935	Growth hormone synthesis, secretion and action	2	117	1.93	0.0202
	KEGG	hsa05161	Hepatitis B	2	158	1.79	0.0202
	KEGG	hsa05167	Kaposi sarcoma-associated herpesvirus infection	2	187	1.72	0.0202
	KEGG	hsa05170	Human immunodeficiency virus 1 infection	2	203	1.69	0.0202
	KEGG	hsa05235	PD-L1 expression and PD-1 checkpoint pathway in cancer	2	87	2.05	0.0202
	KEGG	hsa04714	Thermogenesis	2	226	1.64	0.0221
	KEGG	hsa05165	Human papillomavirus infection	2	324	1.48	0.0414
	KEGG	hsa04151	PI3K-Akt signaling pathway	2	349	1.45	0.0445
	Reactome	HSA-9022692	Regulation of MECP2 expression and activity	2	31	2.5	0.0372
	WikiPathways	WP2032	Thyroid stimulating hormone (TSH) signaling pathway	3	66	2.35	7.16e-05
	WikiPathways	WP585	Interferon type I signaling pathways	3	54	2.44	7.16e-05
	WikiPathways	WP2035	Follicle stimulating hormone (FSH) signaling pathway	2	27	2.56	0.0033
	WikiPathways	WP2332	Interleukin-11 signaling pathway	2	44	2.35	0.0036
	WikiPathways	WP3676	BDNF-TrkB signaling	2	33	2.47	0.0036
	WikiPathways	WP3888	VEGFA-VEGFR2 signaling	3	428	1.54	0.0036
	WikiPathways	WP400	p38 MAPK signaling pathway	2	35	2.45	0.0036
	WikiPathways	WP4566	Translation inhibitors in chronically activated PDGFRA cells	2	45	2.34	0.0036
	WikiPathways	WP5087	Malignant pleural mesothelioma	3	434	1.53	0.0036
	WikiPathways	WP722	Serotonin HTR1 group and FOS pathway	2	37	2.43	0.0036
	WikiPathways	WP2034	Leptin signaling pathway	2	76	2.11	0.0066
	WikiPathways	WP23	B cell receptor signaling pathway	2	97	2.01	0.0097
	WikiPathways	WP4321	Thermogenesis	2	108	1.96	0.0111
	WikiPathways	WP4659	Gastrin signaling pathway	2	113	1.94	0.0112
	WikiPathways	WP4549	Fragile X syndrome	2	121	1.91	0.012
	WikiPathways	WP3915	Angiopoietin-like protein 8 regulatory pathway	2	131	1.88	0.0131
	WikiPathways	WP2380	Brain-derived neurotrophic factor (BDNF) signaling pathway	2	143	1.84	0.0147
	WikiPathways	WP4666	Hepatitis B infection	2	150	1.82	0.0152
	WikiPathways	WP437	EGF/EGFR signaling pathway	2	162	1.78	0.0162
	WikiPathways	WP481	Insulin signaling	2	159	1.79	0.0162
	Reactome	HSA-438066	Unblocking of NMDA receptors, glutamate binding and activation	2	21	2.57	0.0271
	Reactome	HSA-442982	Ras activation upon Ca2+ influx through NMDA receptor	2	20	2.6	0.0271
	Reactome	HSA-9609736	Assembly and cell surface presentation of NMDA receptors	2	43	2.26	0.0271
	Reactome	HSA-9617324	Negative regulation of NMDA receptor-mediated neuronal transmission	2	21	2.57	0.0271
	Reactome	HSA-9620244	Long-term potentiation	2	23	2.53	0.0271
	WikiPathways	WP4312	Rett syndrome causing genes	2	48	2.22	0.049
	UniProt Keywords	KW-0160	Chromosomal rearrangement	3	312	1.58	0.0266
	KEGG	hsa04350	TGF-beta signaling pathway	2	91	2.03	0.0442
	WikiPathways	WP3874	Canonical and non-canonical TGF-B signaling	2	17	2.76	0.0041

## Sheet: Table S12
Table S12. Differentially expressed tRNA fragments in SARS-CoV-2-infected NHBE cells (3dPI vs. Uninfected).
Gene	logFC	logCPM	p-value (FDR)
tRNA-Lys-TTT-5_fiveprime	-3.48571	7.95476	2.55489e-38
tRNA-Lys-TTT-3_fiveprime	-3.46423	7.95775	1.96983e-37
tRNA-Lys-CTT-2_fiveprime	-3.39414	8.63475	5.82572e-32
tRNA-SeC-TCA-1_other	-3.22746	4.78818	2.2336e-18
tRNA-His-GTG-1_fiveprime	-3.2209	10.1345	2.20294e-28
tRNA-Glu-TTC-14_fiveprime	-2.95432	10.6052	8.67299e-48
tRNA-Glu-TTC-3_fiveprime	-2.95369	10.6086	3.58022e-48
tRNA-Glu-TTC-4_fiveprime	-2.95369	10.6086	3.58022e-48
tRNA-Gly-GCC-1_fiveprime	-2.93789	13.6867	1.22047e-22
tRNA-His-GTG-1_other	-2.91806	6.51096	2.9841e-18
tRNA-Lys-CTT-4_fiveprime	-2.81339	5.87954	1.39982e-12
tRNA-Lys-CTT-1_fiveprime	-2.79662	5.90294	1.01222e-12
tRNA-Gly-GCC-1-1_partialprecounts	-2.75056	4.85679	4.87631e-12
tRNA-Gly-GCC-1-2_partialprecounts	-2.75056	4.85679	4.87631e-12
tRNA-Gly-GCC-1-3_partialprecounts	-2.75056	4.85679	4.87631e-12
tRNA-Gly-GCC-1-4_partialprecounts	-2.75056	4.85679	4.87631e-12
tRNA-Gly-GCC-1-5_partialprecounts	-2.73105	4.76887	2.29952e-10
tRNA-Val-CAC-2_fiveprime	-2.69898	8.96439	2.15163e-15
tRNA-Gly-CCC-3_fiveprime	-2.68132	2.54049	3.88241e-05
tRNA-Leu-TAG-2_other	-2.67976	2.73637	1.13019e-07
tRNA-Asp-GTC-2_fiveprime	-2.52792	7.42112	4.14242e-15
tRNA-Gly-GCC-5_fiveprime	-2.38544	16.4023	6.94782e-15
tRNA-Leu-AAG-2_other	-2.3801	2.81854	5.88664e-07
tRNA-Lys-CTT-11_fiveprime	-2.36315	3.8852	5.22196e-06
tRNA-Gly-GCC-2_fiveprime	-2.33185	16.4439	1.01622e-14
tRNA-Gly-GCC-3_fiveprime	-2.33048	16.4456	9.8576e-15
tRNA-Tyr-GTA-5-3_partialprecounts	-2.31625	5.76868	2.65955e-18
tRNA-Tyr-GTA-5-3_wholeprecounts	-2.3003	6.42033	2.84559e-09
tRNA-Gly-CCC-1_fiveprime	-2.28934	16.2421	1.0421e-13
tRNA-Lys-CTT-3_fiveprime	-2.27296	5.02132	4.80423e-09
tRNA-Lys-CTT-7_other	-2.23761	7.44056	1.36906e-21
tRNA-Val-AAC-6-1_wholeprecounts	-2.22159	3.40712	0.000292597
tRNA-Lys-CTT-11_other	-2.20792	7.35244	1.64591e-20
tRNA-Arg-TCG-2-1_trailercounts	-2.2049	4.46488	1.3991e-11
tRNA-Lys-CTT-2_other	-2.18508	7.52796	2.16655e-21
tRNA-Leu-AAG-3_other	-2.1808	2.63749	1.03314e-05
tRNA-Lys-CTT-7_fiveprime	-2.11438	2.18911	0.000668871
tRNA-Val-AAC-4_fiveprime	-2.08165	10.8255	8.01146e-11
tRNA-Val-AAC-3_fiveprime	-2.08114	10.8263	8.21664e-11
tRNA-Val-CAC-3_fiveprime	-2.07779	6.6716	1.07934e-10
tRNA-Val-AAC-1_fiveprime	-2.05804	10.8568	8.27337e-11
tRNA-Val-CAC-1_fiveprime	-2.04134	10.909	1.10378e-10
tRNA-Val-CAC-5_fiveprime	-2.04134	10.909	1.10378e-10
tRNA-Val-CAC-4_fiveprime	-2.0413	10.909	1.11315e-10
tRNA-Arg-ACG-1-1_partialprecounts	-2.02834	2.82505	0.000312111
tRNA-Val-TAC-1_threeprime	-2.00065	6.18344	7.47672e-10
tRNA-Val-TAC-2_threeprime	-2.00065	6.18344	7.47672e-10
tRNA-Val-TAC-4_fiveprime	-1.99103	3.47422	0.000161439
tRNA-Met-CAT-5_other	-1.97466	3.63816	1.76269e-06
tRNA-Tyr-GTA-6-1_partialprecounts	-1.97248	2.38761	0.000687489
tRNA-Met-CAT-3_other	-1.9597	3.6388	3.07664e-06
tRNA-Met-CAT-2_other	-1.95377	3.63878	3.11993e-06
tRNA-Met-CAT-4_other	-1.95377	3.63878	3.11993e-06
tRNA-Gly-GCC-4_fiveprime	-1.89873	5.58992	1.55115e-10
tRNA-Glu-CTC-1_fiveprime	-1.87031	15.3489	1.63007e-11
tRNA-Glu-CTC-2_fiveprime	-1.87031	15.3489	1.63007e-11
tRNA-Asp-GTC-1_fiveprime	-1.849	3.57285	7.53489e-05
tRNA-Lys-CTT-3_other	-1.83252	6.02744	1.33281e-09
tRNA-SeC-TCA-1_fiveprime	-1.759	5.57263	1.04154e-11
tRNA-Leu-CAG-1_other	-1.74429	2.7136	0.000623789
tRNA-Leu-CAG-2_other	-1.74429	2.7136	0.000623789
tRNA-Leu-CAA-2_other	-1.71052	2.26424	0.00255445
tRNA-Leu-CAA-4_other	-1.70519	5.1561	4.04576e-09
tRNA-Gly-GCC-2-6_partialprecounts	-1.69336	2.53106	0.00191963
tRNA-Pro-TGG-2_other	-1.66225	4.57863	2.28327e-06
tRNA-Lys-TTT-11_other	-1.65039	2.04549	0.00567293
tRNA-SeC-TCA-1_threeprime	-1.63411	4.47515	0.000273723
tRNA-Lys-TTT-3-3_trailercounts	-1.5858	6.1557	2.23952e-09
tRNA-Tyr-GTA-3-1_partialprecounts	-1.57431	4.38487	2.26359e-06
tRNA-Met-CAT-5-2_wholeprecounts	-1.56136	2.39461	0.0306258
tRNA-Tyr-GTA-3-1_wholeprecounts	-1.54916	3.78578	0.00693153
tRNA-Pro-TGG-3_other	-1.53226	6.92816	6.13965e-11
tRNA-Val-AAC-1_threeprime	-1.51879	8.09534	2.85928e-13
tRNA-Val-AAC-2_threeprime	-1.51879	8.09534	2.85928e-13
tRNA-Val-CAC-1_threeprime	-1.51879	8.09534	2.85928e-13
tRNA-Val-CAC-5_threeprime	-1.51879	8.09534	2.85928e-13
tRNA-Val-AAC-4_threeprime	-1.51823	8.09535	3.23183e-13
tRNA-Gly-TCC-2_fiveprime	-1.51325	6.69645	8.15282e-17
tRNA-Leu-CAA-3_other	-1.49469	2.14415	0.0101771
tRNA-Met-CAT-5-1_partialprecounts	-1.47092	2.20094	0.0509464
tRNA-Ala-TGC-4_threeprime	-1.45866	4.82481	1.11909e-05
tRNA-Ala-CGC-3_threeprime	-1.45162	4.82482	1.31519e-05
tRNA-Pro-TGG-1_other	-1.44988	5.3403	3.67274e-07
tRNA-Ala-AGC-11_other	-1.44299	2.04467	0.0141973
tRNA-Ala-AGC-8_other	-1.44299	2.04467	0.0141973
tRNA-Glu-TTC-4_threeprime	-1.42395	2.54011	0.00878568
tRNA-Lys-TTT-6_fiveprime	-1.41794	2.95729	0.00446391
tRNA-Tyr-GTA-5-4_wholeprecounts	-1.40087	2.79663	0.0390716
tRNA-Leu-CAA-1_other	-1.39799	3.58224	0.000282058
tRNA-Lys-TTT-3-3_wholeprecounts	-1.39108	5.69888	0.000661465
tRNA-Asn-GTT-1-1_wholeprecounts	-1.37742	4.10093	0.00314813
tRNA-Lys-TTT-4_fiveprime	-1.35714	4.30839	2.11181e-05
tRNA-Leu-CAG-1_fiveprime	-1.34942	3.04081	0.00804861
tRNA-Leu-CAG-2_fiveprime	-1.34942	3.04081	0.00804861
tRNA-Pro-TGG-3_fiveprime	-1.34158	2.517	0.021814
tRNA-Lys-CTT-4_other	-1.32646	7.2727	1.61944e-09
tRNA-Asp-GTC-3_threeprime	-1.32519	10.9348	3.74799e-10
tRNA-Asp-GTC-2_threeprime	-1.32329	10.9406	3.58704e-10
tRNA-Glu-TTC-2_fiveprime	-1.3231	7.55887	5.28e-08
tRNA-Lys-CTT-1_other	-1.32226	7.30849	1.95013e-09
tRNA-Glu-TTC-1_fiveprime	-1.31363	5.60715	1.9305e-05
tRNA-Gly-TCC-1_fiveprime	-1.27834	5.63903	2.59685e-06
tRNA-Lys-TTT-3-3_partialprecounts	-1.26719	5.4762	2.08746e-07
tRNA-Val-CAC-2_threeprime	-1.25567	4.51831	0.000207222
tRNA-Pro-CGG-1_other	-1.2408	6.75692	2.66472e-08
tRNA-Pro-CGG-2_other	-1.24076	6.75537	2.73578e-08
tRNA-Asp-GTC-1_threeprime	-1.23893	8.562	3.70472e-07
tRNA-Tyr-GTA-2_other	-1.2376	2.02911	0.0410615
tRNA-Ala-CGC-2_threeprime	-1.21039	5.07054	0.00016546
tRNA-Ala-TGC-3_threeprime	-1.21039	5.07054	0.00016546
tRNA-Ala-CGC-1_threeprime	-1.2076	5.07053	0.000166357
tRNA-Ala-TGC-2_threeprime	-1.2076	5.07053	0.000166357
tRNA-Lys-CTT-8_other	-1.20652	3.66268	0.00594998
tRNA-Pro-CGG-1_fiveprime	-1.20247	2.33287	0.0346318
tRNA-Pro-CGG-2_fiveprime	-1.20247	2.33287	0.0346318
tRNA-Arg-CCG-2_threeprime	-1.20183	2.91926	0.00850689
tRNA-Pro-AGG-1_fiveprime	-1.20001	2.33432	0.035154
tRNA-Pro-AGG-2_fiveprime	-1.19954	2.33895	0.0344024
tRNA-Lys-CTT-5_other	-1.19781	3.96139	0.00246229
tRNA-Val-CAC-3_threeprime	-1.1901	5.18899	1.16532e-05
tRNA-Arg-CCG-1_other	-1.16442	3.7153	0.00100571
tRNA-Glu-TTC-2_threeprime	-1.14854	4.96559	0.000749143
tRNA-Gly-TCC-2_other	-1.132	4.37593	0.000303789
tRNA-Val-TAC-3-1_wholeprecounts	-1.12666	6.27718	0.00108951
tRNA-Cys-GCA-2_fiveprime	-1.11696	5.0131	0.00416037
tRNA-Arg-CCG-2_other	-1.1108	4.03636	0.00101156
tRNA-Leu-TAA-1_other	-1.10218	3.14872	0.00865737
tRNA-Glu-TTC-14_other	-1.09937	6.63801	1.07916e-06
tRNA-Cys-GCA-4_fiveprime	-1.095	4.99605	0.00590197
tRNA-Arg-CCT-1_other	-1.09282	5.93202	9.02622e-06
tRNA-Arg-CCT-2_other	-1.09282	5.93202	9.02622e-06
tRNA-Glu-TTC-3_other	-1.08528	6.70213	9.28565e-07
tRNA-Lys-TTT-1_other	-1.08433	3.66434	0.00225207
tRNA-Lys-TTT-2_other	-1.08433	3.66434	0.00225207
tRNA-Pro-AGG-1_other	-1.08187	6.70358	2.48959e-08
tRNA-Glu-TTC-4_other	-1.08014	6.6992	9.03847e-07
tRNA-Pro-AGG-2_other	-1.0748	6.65297	9.61794e-08
tRNA-Arg-ACG-1-1_trailercounts	-1.07258	3.49898	0.0130489
tRNA-Cys-GCA-2_other	-1.07194	2.46342	0.0296852
tRNA-Cys-GCA-1_other	-1.07184	2.29498	0.0268077
tRNA-Cys-GCA-4_other	-1.07184	2.29498	0.0268077
tRNA-Cys-GCA-6_other	-1.07184	2.29498	0.0268077
tRNA-Gly-TCC-4_fiveprime	-1.06712	3.46506	0.00328122
tRNA-Ala-AGC-3_fiveprime	-1.05573	3.91051	0.0135454
tRNA-Ala-AGC-5_fiveprime	-1.05573	3.91051	0.0135454
tRNA-Gly-TCC-3_fiveprime	-1.02963	4.03274	0.00547372
tRNA-Ala-TGC-1_threeprime	-1.01872	3.86479	0.010042
tRNA-Arg-CCT-2-1_trailercounts	-1.01845	8.70681	2.85914e-07
tRNA-Ala-CGC-4_fiveprime	-1.01718	3.91046	0.0137542
tRNA-Val-AAC-2_fiveprime	-1.01466	7.87776	0.000107043
tRNA-Ala-TGC-6_threeprime	-1.00939	3.85163	0.011106
tRNA-Arg-TCG-2_other	-1.0034	3.92872	0.00173191
tRNA-Arg-TCG-3_other	-1.0034	3.92872	0.00173191
tRNA-Arg-TCG-4_other	-1.0034	3.92872	0.00173191
tRNA-Arg-TCG-5_other	-1.0034	3.92872	0.00173191
tRNA-Ala-AGC-2_fiveprime	-1.00333	4.10624	0.0113577
tRNA-Pro-TGG-3-4_partialprecounts	1.00835	2.02969	0.0833435
tRNA-Pro-TGG-3-5_partialprecounts	1.00835	2.02969	0.0833435
tRNA-Arg-TCG-1-1_partialprecounts	1.00915	3.00544	0.068858
tRNA-Ser-GCT-4-3_trailercounts	1.01349	4.69625	0.0127464
tRNA-Asn-GTT-4_threeprime	1.03977	4.14098	0.00444216
tRNA-His-GTG-1-1_trailercounts	1.06076	5.4548	0.00123082
tRNA-Tyr-GTA-1_threeprime	1.08278	4.78523	9.29012e-05
tRNA-Lys-TTT-3-2_partialprecounts	1.0889	5.53608	7.56549e-05
tRNA-Lys-TTT-3-1_trailercounts	1.0976	6.28425	0.0130814
tRNA-Tyr-GTA-8_threeprime	1.10912	4.82704	5.47902e-05
tRNA-Glu-TTC-2-2_partialprecounts	1.18242	2.32489	0.0366175
tRNA-Ser-GCT-3-1_partialprecounts	1.2219	2.76686	0.0263346
tRNA-Arg-TCG-3-1_partialprecounts	1.28405	2.10905	0.0265634
tRNA-Leu-CAG-2-1_partialprecounts	1.29004	2.93901	0.0173129
tRNA-Lys-TTT-3-1_partialprecounts	1.50164	6.58944	4.14891e-06
tRNA-Val-TAC-1-2_trailercounts	1.56715	4.26335	7.5192e-05
tRNA-Leu-TAG-3-1_partialprecounts	1.60098	3.57218	0.00283761
tRNA-His-GTG-1-7_trailercounts	1.60834	11.2715	5.54528e-11
tRNA-Ser-AGA-2-2_trailercounts	1.74649	3.69869	0.000745644
tRNA-Cys-GCA-2-4_trailercounts	1.76854	2.83674	0.000390005
tRNA-Pro-TGG-3-3_partialprecounts	1.82392	2.95837	6.49894e-05
tRNA-Thr-CGT-2-1_trailercounts	1.87127	6.83971	2.6738e-06
tRNA-Leu-TAG-3-1_trailercounts	2.15074	5.25166	1.78996e-09
tRNA-Lys-TTT-3-4_wholeprecounts	2.21664	2.26669	0.000757378
tRNA-Val-CAC-14-1_wholeprecounts	3.24271	5.22596	4.11889e-23

## Sheet: Table S15
Table S15. Differentially expressed Y RNA transcripts in SARS-CoV-2-infected (3dPI) vs uninfected NHBE cells.
Gene	logFC	logCPM	p-value (FDR)
Y_RNA.451	4.42811	2.79102	4.48475e-23
Y_RNA.573	4.40438	2.79443	5.46788e-23
Y_RNA.411	4.3935	2.82204	5.46788e-23
Y_RNA.406	4.38995	2.82289	5.46788e-23
Y_RNA.548	4.31299	2.88361	1.29446e-22
Y_RNA.16	4.30244	2.79328	2.1115e-22
Y_RNA.201	4.22369	2.87166	6.06312e-22
Y_RNA.446	4.20576	2.9414	6.53418e-22
Y_RNA.441	4.10382	2.97592	2.80634e-21
Y_RNA.103	4.10166	2.97409	2.80634e-21
Y_RNA.464	4.09806	2.97446	2.80634e-21
Y_RNA.361	4.34235	1.96169	6.46442e-21
Y_RNA.111	4.27508	2.07026	6.46442e-21
Y_RNA.47	4.31155	2.00517	8.08545e-21
Y_RNA.669	4.50444	1.52933	1.43644e-20
Y_RNA.66	4.2071	2.08014	1.44633e-20
Y_RNA.469	3.94893	3.00561	2.23652e-20
Y_RNA.438	3.94958	3.01947	2.23652e-20
Y_RNA.550	3.94139	3.01262	2.52704e-20
Y_RNA.296	4.38651	1.53988	5.01568e-20
Y_RNA.151	4.0191	2.27519	1.15845e-19
Y_RNA.661	3.98188	2.16376	2.4418e-19
Y_RNA.454	3.57011	5.44421	6.77189e-19
Y_RNA.2	4.21642	1.45384	1.09917e-18
Y_RNA.846	3.48377	5.92681	2.23087e-18
Y_RNA.236	3.44285	4.24524	1.8629e-17
Y_RNA.298	3.55661	2.68316	4.21392e-17
Y_RNA.169	3.38743	4.32682	4.54032e-17
Y_RNA.195	3.4238	3.1322	1.15238e-16
Y_RNA.607	3.51703	2.51308	1.27699e-16
Y_RNA.356	3.23448	7.73557	2.1019e-16
Y_RNA.149	3.54546	2.16496	2.36665e-16
Y_RNA.826	3.22051	6.35437	2.98479e-16
Y_RNA.17	3.50405	2.2936	2.98479e-16
Y_RNA.158	3.3308	3.18614	5.14939e-16
Y_RNA.357	3.77031	1.20383	7.54324e-16
Y_RNA.476	3.28085	3.21176	1.23032e-15
Y_RNA.437	3.40163	2.33099	1.40927e-15
Y_RNA.215	3.38226	2.35121	1.65983e-15
Y_RNA.443	3.37641	2.35262	1.65983e-15
Y_RNA.554	3.37937	2.35061	1.65983e-15
Y_RNA.576	3.37642	2.35155	1.65983e-15
Y_RNA.461	3.37734	2.34921	1.68442e-15
Y_RNA.235	3.74397	1.18727	1.74694e-15
Y_RNA.265	3.37156	2.35735	1.74694e-15
Y_RNA.439	3.37156	2.35735	1.74694e-15
Y_RNA.496	3.37152	2.35732	1.74694e-15
Y_RNA.582	3.36941	2.35414	1.82955e-15
Y_RNA.790	3.34103	2.36153	2.27079e-15
Y_RNA.620	3.53469	1.64164	2.30311e-15
Y_RNA.687	3.33424	2.39158	2.49743e-15
Y_RNA.557	3.43463	1.93695	2.54302e-15
Y_RNA.480	3.43046	1.9356	2.71912e-15
Y_RNA.838	3.43024	1.93395	2.75729e-15
Y_RNA.466	3.42514	1.93393	2.75729e-15
Y_RNA.575	3.31461	2.3754	3.48603e-15
Y_RNA.83	3.40795	1.93685	3.48603e-15
Y_RNA.648	3.30588	2.36349	3.52818e-15
Y_RNA.678	3.30588	2.36349	3.52818e-15
Y_RNA.28	3.29474	2.40951	3.82529e-15
Y_RNA.588	3.29198	2.39158	3.85164e-15
Y_RNA.849	3.2904	2.40176	4.07926e-15
Y_RNA.7	3.26536	2.35488	7.27335e-15
Y_RNA.14	3.19233	2.41656	2.02847e-14
Y_RNA.33	3.15017	2.40778	4.08812e-14
Y_RNA.657	3.28566	1.37233	1.44139e-13
Y_RNA.156	2.92379	3.32946	3.12312e-13
Y_RNA.295	2.80226	6.70618	4.43972e-13
Y_RNA.798	2.90493	2.71002	1.1235e-12
Y_RNA.40	2.79877	2.63747	6.07151e-12
Y_RNA.251	2.75256	2.87444	8.82304e-12
Y_RNA.110	2.24656	1.83781	8.0024e-08
Y_RNA.27	2.30574	1.51103	8.15342e-08
Y_RNA.132	2.15637	2.16926	1.54893e-07
Y_RNA.136	1.78088	3.9923	6.36007e-06
Y_RNA.154	1.66367	2.86091	4.46295e-05
Y_RNA.492	1.44142	4.22235	0.000353651

## Sheet: Table S17
Table S17. List of primers used for validation of candidate genes by qPCR and northern blot.
#	Primer ID	Sequence (5' to 3')
1	CXCL10 fwd	AGTGGCATTCAAGGAGTACCT
2	CXCL10 rev	CGTGGACAAAATTGGCTTGC
3	IFIT2 fwd	AGAGCGAAGGTGTGCTTTGA
4	IFIT2 rev	AGAGGGTCAATGGCGTTCTG
5	IFIT1 fwd	GTGCTTGAAGTGGACCCTGA
6	IFIT1 rev	CCTGCCTTAGGGGAAGCAAA
7	NT5C3A fwd	TCTGACGTTATGCTCAAAGAAGGA
8	NT5C3A rev	AGTACATCGCCGATTCCAGC
9	ZC3HAV1 fwd	GGTTGTCCGCTTAATGGTAGC
10	ZC3HAV1 rev	AGAGGTGGATTCCGGGGTTA
11	EIF2AK2 fwd	TAGTGACCAGCACACTCGCT
12	EIF2AK2 rev	AGGTCAAATCTGGGTGCCAAA
13	NCOA7 fwd	CCACTATTATGGCACAGGCGA
14	NCOA7 rev	AAACCAAATCGTCCCCCTCC
15	BIRC3 fwd	GCTTCAAGACACTTCAAGATACACA
16	BIRC3 rev	TTGACATCATCACTGTTACCCACA
17	TRIM25 fwd	ATCCAAGAAACCTCCCCCTG
18	TRIM25 rev	TGAGTTCGGATGTGAGCTGG
19	hsa-miR-155-5p	TTAATGCTAATCGTGATAGGGGTT
20	hsa-miR-27a-5p	AGGGCTTAGCTGCTTGTGAGCA
21	hsa-miR-7-5p	TGGAAGACTAGTGATTTTGTTGTT
22	hsa-miR-132-3p	TAACAGTCTACAGCCATGGTCG
23	hsa-miR-210-3p	CTGTGCGTGTGACAGCGGCTGA
24	hsa-piR-23019	CCCACTGCTAAATTTGACTGGCTA
25	hsa-piR-1079	TAGCTCAGTCGGTAGAGCATGAG
26	hsa-piR-20923	GTAGTGCGCTATGCCGATCG
27	hsa-piR-33005	CCTGGTGGTCTAGTGGCTAGG
28	MT-TM fwd	AAGGTCAGCTAAATAAGCTATCGG
29	MT-TM rev	TAGTACGGGAAGGGTATAACCAAC
30	tRNA-Lys-TTT-3-1 fwd	GCCCGGATAGCTCAGTC
31	tRNA-Lys-TTT-3-1 rev	CGCCCGAACAGGGACT
32	tRNA-Tyr-GTA-5-3 fwd	AGGACTGTAGCCTGTAGAAACAT
33	miScript II universal rev primer	GAATCGAGCACCAGTTACGCA
34	SNORA62 fwd	CTGACTGGCCGATGAACTCG
35	SNORA62 rev	CACTCATTGGGCCAGAGACC
36	SNORD97 fwd	TGCCCGATGATTATAAAAAGACGC
37	SNORD97 rev	TCACAGGACGCTGGACATTC
38	SNORA46 fwd	TTCCCCATTCTTGGTTACGC
39	SNORA46 rev	ACAGCAACAGCAGAATGGCA
40	SNORD97 fwd	GACGCGTTATTAAGAGGAC
41	SNORD97 rev	GCCCTCATATCTCATAATCTTCGC
42	SNORD109B fwd	GATGAGAATAATTGTCTGAGGATGC
43	SNORD109B rev	GATTGACATCTGGAATGAGTCC
44	VTRNA1-2 fwd	TGGCTTTAGCTCAGCGGTTA
45	VTRNA1-2 rev	AAAGAGCTGGAAAGCACCCG
46	VTRNA2-1 fwd	GCTCAAGCGGTTACCTCCTC
47	VTRNA2-1 rev	GCATAAAAGGGTCAGTAAGCACC
48	VTRNA1-1 fwd	AGCTCAGCGGTTACTTCGAC
49	VTRNA1-1 rev	AAAAGGACTGGAGAGCGCC
50	MALAT1 fwd	AAAGTCCGCCATTTTGCCAC
51	MALAT1 rev	CTCACAAAACCCCCGGAACT
52	NEAT1 fwd	GAGAACCAAAGGGAGGGGTG
53	NEAT1 rev	TGCTGCGTATGCAAGTCTGA
54	RNY4 fwd	GGCTGGTCCGATGGGTTATCAGA
55	RNY4 rev	AGCAGTGGGGGATTGTCTTCCA
56	RNY4P18 fwd	GGCTGGTCCGATGGGTTATCAGA
57	RNY4P18 rev	AGCAGTGGGGGATTGTCTTCCA
58	GAPDH fwd	TGGAAGGACTCATGACCACAG
59	GAPDH rev	CAGCTCAGGGATGACCTTGC
60	5.8s rRNA fwd	TGGTGGATCACTCAGCTCCTGT
61	5.8s rRNA rev	GCCGCAAGTGCATTCGAAGAGT
62	SNORD100 fwd	GCTGTACATGATGACAACTGGCTCC
63	SNORD100 rev	CAGAAGGGTGACATGGCAGTTTCC
64	HPRT1 fwd	CCTGGCGTCGTGATTAGTGA
65	HPRT1 rev	CGAGCAAGACGTTCAGTCCT
66	tRNA-Glu-TTC-1-1_rev for NB	CTGTGTGAAAGGCGAGAATTC
67	tRNA-Lys-TTT-3-1_rev_for NB	GATTAAAAGTCTGATGCTCTACCG
68	U2 snRNA_rev_for NB	CGTTCCTGGAAGTACTGCAATACCAG
69	7SL1 RNA_rev_for NB	GACGGGGTCTCGCTATGTTGC
70	vtRNA 1-2_rev_for NB	AAAGAGCTGGAAAGCACCCG
71	RNY4_rev_for NB	AGCAGTGGGGGATTGTCTTCCA
